# Supplementary material for: Optimized Supercritical CO2 Extraction Enhances the Recovery of Valuable Lipophilic Antioxidants and Other Constituents from Dual-Purpose Hop (Humulus lupulus L.) Variety Ella
Source: Antioxidants (Basel). 2021 Jun 6;10(6):918. doi: 10.3390/antiox10060918 (PMC8228826; doi:10.3390/antiox10060918)
Supplement: Supplementary file 1 [file antioxidants-10-00918-s001.zip]

Archive with 1 entries (1 files):
- Kitryte_SupplementaryMat_Proofreading.pdf
